# Supplementary material for: Pattern Dynamics in Adaxial-Abaxial Specific Gene Expression Are Modulated by a Plastid Retrograde Signal during Arabidopsis thaliana Leaf Development
Source: PLoS Genet. 2013 Jul 25;9(7):e1003655. doi: 10.1371/journal.pgen.1003655 (PMC3723520; doi:10.1371/journal.pgen.1003655)
Supplement: Table S1 — Primers used for plastid gene expression analyses. (XLS) [file pgen.1003655.s013.xls]

## Sheet: primer set list
Table S1. Primers used for gene expression analyses in this study.
Locus	gene name	primer 1	primer 2
ATCG00020	psbA	TTACCCAATCTGGGAAGCTG	AGCAATCCAAGGACGCATAC
ATCG00040	matK	TTTCTACGCAAGCGGTCTTC	ATCCTTTGTTGCCAGAATGC
ATCG00050	rps16	AAAGCAACGAGCCGTTTATC	CCGTAAAAATCCCAGCCTTC
ATCG00065	rps12A	ATCCGAAACGTCACGAAATC	ACATGTTCCTCGTCGCTGA
ATCG00070	psbK	TAGTCGCCAAATTGCCAGAG	GAAAACTTACAGCGGCTTGC
ATCG00080	psbI	TTTCTCTCTTCATATTTGGATTCCT	TTCTTCACGTCCCGGATTAC
ATCG00120	atpA	CCGGTAAAACAGCAGTAGCC	GTAACGTAGCTGGGGAATCG
ATCG00130	atpF	TACTTGGGTCACTGGCCATC	GCTCCTTCACGCAGTTCTTC
ATCG00140	atpH	TGGGCTTGCTTCTATTGGAC	AAAGCGCTAATGCTACAACCA
ATCG00150	atpI	ATTGGCAAATAGGGGGTTTC	GCCGTCAGTTGGAATTGTTT
ATCG00160	rps2	GGGCTCGGTGTCATTATGTT	TCTTCAACACAGCTGCATCC
ATCG00170	rpoC2	GGAGCCCGTAAAGGAGTTG	ATTTCGAAAGGCGACACATC
ATCG00180	rpoC1	CCCGAATGGATGGTTTTATG	TCCACGGATTCCATTATCAAG
ATCG00190	rpoB	AATTTTAGCGGATGGTGCTG	TGATCCTTTCAGGACCTTGG
ATCG00210	petN	CGCATGGGCTGCTTTAAT	GAGTCCACTTCTTCCCCACA
ATCG00220	psbM	TGCACTCTTCATTCTCGTTCC	TCATTTTGACTAACGGTTTTTACG
ATCG00270	psbD	TTCCGTGCTTTTAACCCAAC	TGGGAAACGAAGTCATAGGC
ATCG00280	psbC	AGTGGCCCATTTTGTACCTG	AAAGCCCAAAACTGCAGAAG
ATCG00300	psbZ	TGCTTTCCAATTGGCAGTTT	CCCACCAAGAAGACTAATCCA
ATCG00330	rps14	AATCCCCACCGCGTAATAGT	AACATGCCTGAACCATTTCC
ATCG00340	psaB	GTCTGGGCATGGATGTTCTT	TGCTTGCACGATTGAAAGAG
ATCG00350	psaA	GGGCGGTGAGTTAGTAGCAG	TCACAAGGGAAACGAAAACC
ATCG00360	ycf3	TCCAATACTCAGCGGCTTG	TTCGGGCATTAGAACGAAAC
ATCG00380	rps4	CGATTGGGTATGGCTTTGAC	ATGGTTTGGCAATTCCTCAG
ATCG00420	ndhJ	GCAATGTGCCTATGATGTGG	TTTTCCAAACCCAGAAAACG
ATCG00430	ndhK	GATGTCTATTTGCCGGGTTG	ATTTCCAATATGCGGACTGC
ATCG00440	ndhC	TATAGAACCGATCGGGGATG	AACTCATTGCCCACGGATAC
ATCG00470	atpE	GCGGTTTTGCTAGAATAGGC	GTGTCCGAGCTCGTCTGAG
ATCG00480	atpB	CCGTTTCGTACAAGCAGGAT	CGGGGTCAGTCAAATCATCT
ATCG00490	rbcL	TACCTGGTGTTCTGCCTGTG	GAGCTACTCGGTTGGCTACG
ATCG00500	accD	CAATGCGACAATTGTTATGG	TTTTGCGCAGAGTCAATACG
ATCG00510	psaI	ACTTACCCTCTATTTTTGTGCCTTT	TGAATATGAAGAAATAAAGAAGCCATT
ATCG00520	ycf4	TATTTCCGTCCCAGCAAATC	AAGATGCGACGACTTTTTCC
ATCG00530	cemA	TTTTTGCCCTGGTTGATCTC	TTGGATCGTTTCTTTGTGGA
ATCG00540	petA	CAGAGGGCGAATCCATTAAA	GCCAAAACAACCGATCCTAA
ATCG00550	psbJ	CTGGAAGGATTCCTCTTTGG	CAGGGATGAACCTAATCCTGA
ATCG00560	psbL	CAATCAAATCCGAACGAACA	GAAATAATTCGAAAATAAAACAGCAA
ATCG00570	psbF	GGACCTATCCAATTTTTACAGTGC	GTTGGATGAACTGCATTGCT
ATCG00580	psbE	TGTCTGGAAGCACAGGAGAA	AACCGGTGCTGACGAATAAC
ATCG00590	petL	TTTCGGTTTTCTACTAGCAGCTTT	TGCTTAGACCAATAAACAGAACTGA
ATCG00600	petG	TCTAATTCCTATTACTTTGGCTGGA	CCAACTGATCACCACGTCTG
ATCG00630	psaJ	ATGGTTCGGTTCGTTAGCAG	GGGAAATGTTAATGCATCTGG
ATCG00640	rpl33	GCCAAGGGTAAAGATGTTCG	CTTGATTTCCCCGTGAATTG
ATCG00650	rps18	CCAAGCGATCTTTTCGTAGG	AAAGTCACTCTATTCACCCGTCT
ATCG00660	rpl20	TCGGAGGCGTAGAACAAAAC	CCATAAACGGCGAAAATCTC
ATCG00670	clpP	GTCGGAGGAGCAATTACCAA	AAACCCTTGTGATGGTTTCG
ATCG00680	psbB	TTTGCAGCTTTTGTTGTTGC	CGCCCAAGCTTCTGATAAAC
ATCG00690	psbT	GGAAGCATTGGTTTATACATTTCTCT	AAATTTTAGGTGGTTCCCGAAA
ATCG00700	psbN	GGAAACAGCAACCCTAGTCG	CGTGTTCCTCGAATGGATCT
ATCG00710	psbH	TCTAGATCTGGTCCAAGAAGCA	CATTGCAACACCCATCAAAG
ATCG00720	petB	GGTCGGCAAGTATGATGGTC	ATTTTGACCGCCCAATAACC
ATCG00730	petD	TCCTTTTGCAACTCCTTTGG	AAGACGGTTGTCGCTACTGG
ATCG00740	rpoA	GCGATGCGAAGAGCTTTACT	CCAGGACCTTGGACACAAAT
ATCG00750	rps11	TACTTGTGGATTCCGGGGTA	CAGCTCGTTGCATACCTTGA
ATCG00760	rpl36	AAATAAGGGCTTCCGTTCGT	CCTCGGGTTGGAACAAATTA
ATCG00770	rps8	TCGACCGGGTCTACGAATC	GTCGAGCTTCTCGGTCTGTC
ATCG00780	rpl14	ACAGCGGGGCTAGAGAATTG	TCGTCCCATTGTTACGTTTG
ATCG00790	rpl16	GACGTGGTGGAAAAATTTGG	CATTTTTGATGCCGCTATTG
ATCG00800	rps3	CCAGAATTTCCAATCCGTATG	TTTTCCGTCGATACGTCCTG
ATCG00810	rpl22	AAAGCTGAGGTGAACCAAGG	GTCCCATAGGCCTCCACTAC
ATCG00820	rps19	GGGCATCCACCATTATACCC	ATTTTTGGCATGTCCTCGAA
ATCG00830, ATCG01310	rpl2	CGGACCTCTCCAGAAGGTAAT	AAATGGGAAATGCCCTACCT
ATCG00840, ATCG01300	rpl23	TCGGTTATTGGGGAAAAATC	TTTAACCTTTCCGGGGAGTC
ATCG00860, ATCG01280	ycf2.1	CAGATAGGAAGGGCTGTTGC	TTCATCGGGTACGGGTAGAG
ATCG00870, ATCG01270	ycf15	TTCTTGAACAGCGAACAACC	AATCCGACATGCGTATTTTTG
ATCG00890, ATCG01250	ndhB	TGGGGCAAGCTCTTCTATTC	TGAGAAGGGGCTAGGGAAAG
ATCG00900, ATCG01240	rps7	AAACTGCAAAATCCGATCCA	ATGAGTTGACCCGCCTACAC
ATCG00905, ATCG01230	rps12C	ACGATTAACCTCGGGATTTG	CGATCCTTTACTCCGACAGC
ATCG01000, ATCG01130	ycf1	TTTCGGAAGAAGGGGAAGAT	TTCGAACGTGGAATTCATCA
ATCG01010	ndhF	CGGCGGGTATTTTTCTTGTA	GGCTAAACCCCGCTTAATGT
ATCG01020	rpl32	CTCGAAAAAGCGTATTCGTAAAA	TGAATTACCTGTAGAAAGTGATTTCC
ATCG01040	ycf5	CACAATAACTGCGCCAAGTG	CATAACAGAGCGCCATAGCC
ATCG01050	ndhD	CACTTTAGCGGCTTTTCCAG	CCACCCCACATGGATAAAAG
ATCG01060	psaC	TGTACTCAATGTGTCCGAGCA	ACCAACACAGTCCTCGGTTC
ATCG01070	ndhE	TTCCCAACTAAAAGGGGAAA	CGATTGGTTTATGCGAATTGA
ATCG01080	ndhG	CATGGTACGGGGTTATTTGG	TTGACGAGCCACAGAAATTG
ATCG01090	ndhI	CAAACCCTACGAGCTGCAAG	CCAATCAACAACAGGCAAATC
ATCG01100	ndhA	CTTCAAGCTCTAGCCGATGG	TCCGCTAAAACAAGGTGATTG
ATCG01110	ndhH	ATGGGAAATTCAATGGCAAA	TCAAAGCCCCTGCTTTCTAA
ATCG01120	rps15	AAGCAGGGGATCCGTTGAA	GACAAATAAGCCAGCAGTCG
ATCG00920	rrn16S	CGGTATCTGGGGAATAAGCA	GATTTGACGGCGGACTTAAA
ATCG01180	rrn23S	GGGCGACTGTTTACCAAAAA	TTACCCGACAAGGAATTTCG
	18S rRNA (reference gene)	CAGATACCGTCCTAGTCTCAACCA	CAGCGGAGTCCTATAAGCAACAT
